# Supplementary material for: Mendelian Randomization Analysis Provides Insights into the Pathogenesis of Serum Levels of Branched-Chain Amino Acids in Cardiovascular Disease
Source: Metabolites. 2023 Mar 9;13(3):403. doi: 10.3390/metabo13030403 (PMC10059809; doi:10.3390/metabo13030403)
Supplement: Supplementary file 1 [file metabolites-13-00403-s001.zip]

Archive with 3 entries (3 files):
- Supplemental_20230308_clean.pdf
- Supplemetary_data_1_IVs_V2.xlsx
- Supplemetary_data_2_mQTL.xlsx
